# Supplementary material for: A comparative analysis of HIV status by sociodemographic and sexual behavior characteristics among men in Bexar county, Texas: An Ending the HIV Epidemic priority county
Source: PLoS One. 2026 Mar 2;21(3):e0333665. doi: 10.1371/journal.pone.0333665 (PMC12952590; doi:10.1371/journal.pone.0333665)
Supplement: S1 Dataset — (CSV) [file pone.0333665.s001.csv]

Knowledge.of.Status	Current.Status	Current.Status.Unknown	Race.Ethn	Race.Eth.Binary	Education	Income	Sex	Employment	Spouses	MentalHealth	DrugMisuse	Treatment	SexuallyActive	CasuallySex	AnalSex	STIs	Condoms	Drugs	Alcohol	SexualOrientation	MSM
0					2	4	1	1	0	1	1	1	0	1	0	0	0	1	1	0	0
0					2	3	1	1	1	1	1	1	1	1	0	1	1	1	1	0	0
1	0				3	4	1	1	1	0	1	1	1	0	0	0	1	1	1	0	0
0					2	3	1	0	0	2	1	1	0	1	0	1	1	1	1	0	0
1	1					3	1	1	1	0	0	1		0	0	1	1	0	1	0	0
0					2	5	1	1	0	2	1	1	1	0	0	0	4	1	1	0	0
0					2	3	1	1	0	0	0	0	1	1	0	0	0	0	0	0	0
0					2	1	1	1	1	1	1	1	0	1	0	0	3	0	1	0	0
0					3	3	1	1	1	1	1	1	1	1	0	0	1	0	1	0	0
0					4	7	1	1	1	1	1	1	1	1	0	0	4	1	0	0	0
0					1	4	1	1	0	2	0	1	1	1	0	0	0	0	1	0	0
0					2	5	1	1	0	1	1	1	0	0	0	0	0	3	2	0	0
0					2	4	1	1	1	0	0	0	0	0	0	0	1	1	1	0	0
0					2	3	1	1	1	0	0	0	1	1	0	0	1	1	1	0	0
0			0	0	2	0	1	1	1	1	0	1	0	0	0					0	0
1	0		0	0	3	7	1	1	1	1	0	1	1	1	0	0	3	1	0	0	0
1	1		0	0	4	3	1	1	1	1	0	1	0	1	0	0	1	1	1	0	0
0			0	0	5	10	1	1	1	0	1	1	0	1	0	0	3	0	2	0	0
1	1		0	0	3	2	1	1	0	2	1	1	0	1	0	0	2	2	1	0	0
1	1		0	0	2	2	1	1	0	2	1	1	0	1	0	0	1	1	1	0	0
1	1		0	0	2	3	1	1	0	2	1	1	0	1	0	0	1	2	0	0	0
1	1		0	0	1	2	1	0	0	2	1	1	0	1	0	1	3	1	1	0	0
1	0		0	0	4	3	1	1	1	0	0	0	1	1	0	1	2	0	1	0	0
1	0		0	0	2	2	1	1	1	0	0	0	1	1	0	1	1	0	1	0	0
1	0		0	0	2	3	1	1	1	0	0	0	1	1	0	1	1	0	3	0	0
0			1	0	1	2	1	0	0	1	0	1	0	0	0	1	1	1	1	0	0
0			1	0	1	2	1	0	0	2	0	1	1	1	0	0	1	1	1	0	0
0			1	0	1	2	1	0	0	2	0	1	1	1	0	0	1	1	1	0	0
0			1	0	2	3	1	0	0	1	0	0	0	0	0	0	1	1	1	0	0
0			1	0	1	3	1	1	0	1	0	0	0	0	0	0	1	1	1	0	0
0			1	0	3	4	1	0	0	0	0	0	0	0	0	0	1	1	1	0	0
1	0		1	0	2	2	1	0	0	0	1	1	0	1	0	1	1	1	1	0	0
0			1	0	1	2	1	1	0	2	0	1	1	1	0	0	1	1	1	0	0
0			1	0	4	7	1	1	0	0	0	0	1	0	0	0	3	0	4	0	0
0			1	0	3	4	1	0	0	1	1	1	0	0	0	0	1	1	1	0	0
0			1	0	3	4	1	0	0	1	1	1	0	0	0	0	1	1	1	0	0
0			1	0	3	4	1	0	0	1	1	1	0	0	0	0	1	1	1	0	0
0			1	0	3	4	1	0	0	1	1	1	0	0	0	0	1	1	1	0	0
0			1	0	3	4	1	0	0	1	1	1	0	0	0	0	1	1	1	0	0
0			1	0	3	4	1	0	0	1	1	1	0	0	0	0	1	1	1	0	0
1	1		1	0	1	0	1	1	0	1	1	1	0	1	0	0	1	1	1	0	0
1	1		1	0	1	0	1	1	0	1	1	1	0	1	0	0	1	1	1	0	0
1	1		1	0	1	0	1	1	0	1	1	1	0	1	0	0	1	1	1	0	0
1	1		1	0	1	0	1	1	0	1	1	1	0	1	0	0	1	0	1	0	0
1	1		1	0	1	0	1	1	0	1	1	1	0	1	0	0	1	0	1	0	0
1	1		1	0	1	0	1	1	0	1	1	1	0	1	0	0	1	1	1	0	0
1	1		1	0	1	0	1	1	0	1	1	1	0	1	0	0	1	1	1	0	0
1	1		1	0	1	0	1	1	0	1	1	1	0	1	0	0	1	1	1	0	0
0			1	0	3	5	1	1	0	0	0	0	0	1	0	1	1	1	1	0	0
1	0		1	0	3	4	1	1	0	1	1	1	1	1	0	0	3	1	1	0	0
0			1	0	2	4	1	1	0	0	0	0	0	1	0	0	1	1	1	0	0
0			2	1	3	8	1	1	1	0	0	0	1	0	0	0	1		0	0	0
1	1		2	1	1	4	1	1	1	1	0	0	0	0	0	0	1	0	1	0	0
1	0		2	1	2	2	1	1	1	2	0	1	1	0	0	0	1	1	1	0	0
1	0		2	1	3	2	1	1	1	2	0	1	1	0	0	0	1	1	1	0	0
1	0		2	1	3	2	1	1	1	2	0	1	1	0	0	0	1	1	1	0	0
0			2	1	2	3	1	1	1	2	0	1	1	0	0	0	1	1	1	0	0
0			2	1	2	9	1	1	1	0	0	0	1	1	0	0	1	1	0	0	0
0			2	1	2	8	1	1	1	0	0	0	1	0	0	0	1	1	0	0	0
0			2	1	3	9	1	1	1	0	0	0	1	0	0	0	1	0	0	0	0
0			2	1	2	1	1	1	1	2	0	1	1	0	0	0	1	1	1	0	0
0			2	1	2	2	1	1	1	1	0	1	1	0	0	0	1	1	1	0	0
1	0		2	1	4	8	1	1	1	0	0	0	1	1	0	0	1	1	1	0	0
0			2	1	4	4	1	1	0	1	0	0	0	0	0	0	0	2	0	0	0
0			2	1	3	2	1	1	1	2	0	1	1	0	0	0	1	1	1	0	0
1	0		2	1	3	2	1	1	1	2	0	1	1	0	0	0	1	1	1	0	0
1	0		2	1	1	2	1	1	1	2	0	1	1	0	0	0	3	1	1	0	0
0			2	1	1	3	1	0	0	2	1	1	0	1	0	1	0	0	1	0	0
0			2	1	1	1	1	1	0	1	1	1	0	0	0	0	1	1	1	0	0
0			2	1	1	1	1	1	0	1	1	1	0	0	0	0	1	1	1	0	0
0			2	1	1	1	1	1	0	1	1	1	0	0	0	0	1	1	1	0	0
0			2	1	1	1	1	1	0	1	1	1	0	0	0	0	1	1	1	0	0
0			2	1	1	1	1	1	0	1	1	1	0	0	0	0	1	1	1	0	0
0			2	1	1	1	1	1	0	1	1	1	0	0	0	0	1	1	1	0	0
1	0		2	1	4	7	1	1	0	2	0	1	1	0	0	0		3	2	0	0
1	1		2	1	4	2	1	1	0	0	0	0	1	0	0	0	1	0	1	0	0
1	1		2	1	5	10	1	1	1	0	0	0	1	0	0	1	4	1	0	0	0
1	0		2	1	4	2	1	1	1	1	0	0	0	0	0	0	3	1	1	0	0
1	0		2	1	4	8	1	1	1	0	0	0	1	0	0	0	3	0	0	0	0
1	0		2	1	4	8	1	1	1	0	0	0	1	1	0	0	1	1	1	0	0
1	0		2	1	4	6	1	1	1	0	0	0	1	1	0	0	1	1	1	0	0
1	0		2	1	4	8	1	1	1	2	0	1	1	1	0		2	1	0	0	0
1	1		2	1	1	1	1	1	1	0	0	0	0	0	0	0	3	3	0	0	0
1	1		2	1	1	1	1	1	1	0	0	0	0	0	0	0	3	3	0	0	0
1	1		2	1	1	1	1	1	1	0	0	0	0	0	0		3	3	0	0	0
0			2	1	3	5	1	1	1	1	1	1	0	0	0	0	1	1	3	0	0
1	1		2	1	1	1	1	1	1	0	0	0	0	0	0	0	3	3	0	0	0
1	1		2	1	1	1	1	1	1	0	0	0	0	0	0	0	3	3	0	0	0
1	1		2	1	1	1	1	1	1	0	0	0	0	0	0	0	3	2	0	0	0
1	0		2	1	4	9	1	1	1	0	0	0	0	0	0	0	3	0	1	0	0
0			2	1	3	6	1	1	1	1	0	0	0	0	0	0	4	1	0	0	0
1	0		2	1	4	6	1	1	1	1	1	1	0	0	0	0	2	2	1	0	0
0			2	1	4	6	1	1	1	0	0	0	0	0	0	0	1	1	0	0	0
1	1		2	1	1	1	1	1	1	0	0	0	0	0	0	0	3	3	0	0	0
1	1		2	1	1	1	1	1	1	0	0	0	0	0	0	0	3	3	0	0	0
1	1		2	1	1	1	1	1	1	0	0	0	0	0	0	0	3	3	0	0	0
1	1		2	1	1	1	1	1	1	0	0	0	0	0	0	0	3	3	0	0	0
1	1		2	1	1	1	1	1	1	0	0	0	0	0	0	0	3	3	0	0	0
1	1		2	1	2	1	1	1	1	0	0	0		0	0	0	3	1	0	0	0
1	1		2	1	1	1	1	1	1	0	0	0	0	0	0	0	3	1	0	0	0
0			2	1	4	6	1	1	1	0	0	0	1	1	0	0	1	1	1	0	0
1	1		2	1	3	1	1	1	1	0	0	0	0	0	0	0	3	1	0	0	0
1	1		2	1	1	1	1	1	1	0	0	0	0	0	0	0	3	1	0	0	0
0			2	1	5	8	1	1	0	2	0	0	1	0	0	0	4	0	0	0	0
0			2	1	4	10	1	1	1	2	0	0	0	1	0	0	3	1	1	0	0
0			2	1	4	9	1	1	1	2	1	0	1	1	0	0	4	0	0	0	0
1	0		2	1	3	8	1	1	1	1	1	1	1	0	0	1	0	2	1	0	0
1	0		2	1	4	3	1	1	1	0	1	1	1	0	0	0	3	1	1	0	0
1	1		2	1	4	9	1	1	1	1	1	1	1	1	0	0	3	1		0	0
1	0		2	1	3	8	1	1	1	2	1	1	1	0	0	0	3		3	0	0
1	0		2	1	2	8	1	1	1	2	1	1	0	0	0	0	1	3	2	0	0
0			2	1	1	10	1	1	1	0	0	0	1	0	0	0	1	0	0	0	0
0			2	1	4	8	1	1	1	0	0	0	1	0	0	0	3	1	1	0	0
0			2	1	4	4	1	1	1	2	1	1	1	1	0	0	1	2	0	0	0
0			2	1	4	6	1	1	1	0	0	0	0	0	0	0	3	0	0	0	0
0			2	1	2	5	1	1	1	2	1	1	0	0	0	0	4	0	2	0	0
0			2	1	5	8	1	1	1	2	0	0	0	1	0	0	2	0	1	0	0
1	0		2	1	4	7	1	1	1	0	0	0	1	1	0	0	1	1	1	0	0
0			2	1	2	2	1	1	1	0	0	0	1	0	0	0	1	1	1	0	0
0			2	1	4	1	1	1	1	1	0	1	1	0	0	0	1	1	1	0	0
1	0		2	1	2	2	1	1	1	1	0	1	1	0	0	0	1	1	1	0	0
1	0		2	1	3	2	1	1	1	1	0	1	1	0	0	0	1	1	1	0	0
1	0		2	1	3	3	1	1	1	0	0	0	1	0	0	0	1	1	1	0	0
1	1		2	1	1	1	1	0	0	0	0	0	0	1	0	0	1	0	1	0	0
0			2	1	1	8	1	1	0	1	1	1	1	1	0	0	3	3	1	0	0
1	1		2	1	2	4	1	1	0	0	0	0	0	0	0	0	3	0	1	0	0
1	1		2	1	2	5	1	1	0	1	0	0	0	0	0	0	1	0	0	0	0
1	0		2	1	4	8	1	1	1	0	0	0	1	1	0	0	1	1	1	0	0
1	0		2	1	1	3	1	1	1	2	0	1	1	0	0	0	1	1	1	0	0
1	0		2	1	4	8	1	1	1	0	0	0	1	1	0	0	1	1	1	0	0
1	0		2	1	2	3	1	1	1	1	0	1	1	0	0	0	1	2	1	0	0
0			2	1	1	8	1	1	1	0	0	0	1	0	0	0	1	0	0	0	0
1	0		2	1	3	1	1	1	1	2	0	1	1	0	0	0	1	1	1	0	0
0			2	1	3	4	1	1	1	0	0	0	0	0	0	0	2	1	1	0	0
0			2	1	3	4	1	1	1	0	0	0	0	0	0	0	2	1	1	0	0
1	0		2	1	1	2	1	1	0	2	0	1	0	0	0	0	1	1	1	0	0
1	1		2	1	4	5	1	1	1	0	0	0	1	1	0	0	3	1	1	0	0
0			2	1	4	10	1	1	1	2	1	0	0	1	0	0	2	0	1	0	0
1	0		2	1	3	4	1	1	1	0	0	0	0	0	0					0	0
1	0		2	1	4	10	1	1	1	0	0	0	1	0	0	1	4	0	0	0	0
0			2	1	4	7	1	1	1	0	0	0	1	0	0	0	3	0	1	0	0
0			2	1	4	9	1	1	1	1	0	1	1	0	0	0	4	0	1	0	0
1	0		2	1	3	6	1	1	0	2	0	1	0	0	0	0	3	1	1	0	0
0			2	1	4	5	1	1	1	0	0	0	0	0	0	1	4	4	1	0	0
1	0		2	1	1	3	1	1	1	0	0	0	1	1	0	1	1	0	2	0	0
1	0		2	1	4	9	1	1	1	0	0	0	1	0	0	0	4	0	0	0	0
1	0		2	1	4	6	1	1	1	1	1	1	0	0	0	0	1	0	1	0	0
0			2	1	4	9	1	1	1	2	0	0	1	1	0	0	3	0	1	0	0
1	0		2	1	4	5	1	1	1	0	0	0	0	0	0	0	4	4	4	0	0
0			2	1	1	2	1	1	1	0	0	0	0	0	0	0	2	2	1	0	0
0			2	1	4	2	1	1	1	0	0	0	0	0	0	0	2	2	1	0	0
0			2	1	2	2	1	1	1	0	0	0	0	0	0	0	2	2	1	0	0
0			2	1	2	2	1	1	1	0	0	0	0	0	0	0	2	2	1	0	0
0			2	1	2	2	1	1	1	0	0	0	0	0	0	0	2	2	1	0	0
0			2	1	2	2	1	1	1	0	0	0	0	0	0	0	2	2	1	0	0
0			2	1	2	2	1	1	1	0	0	0	0	0	0	0	2	2	1	0	0
0					3	5	1	1	0	0	1	1	0	0	1	0	0	1	0	0	0
1	1				4	2	1	0	0	0	0	0	0	0	1	1	3	1	1	0	0
1	1				2	3	1	1	0	0	0	0	0	0	1	1	3	0	1	0	0
0					2	4	1	1	0		1	1	0	1	1	0	0	0	4	0	0
0					3	3	1	1	0	0	0	0	0	1	1	0	2	2	1	0	0
1	0				4	10	1	1	1	0	0	0	1	0	1	1	1	1	1	0	0
1	0				4	4	1	0	0	0	1	1	1	1	1	1	2	3	3	0	0
1	0				5	5	1	1	1		0	1	1	0	1	0	3	0	2	0	0
1	0				4	4	1	0	0	2	1	1	1	1	1	1	2	2	2	0	0
1	0				2	4	1	0	0		1	1	1	1	1	1	3	3	2	0	0
1	0				5	3	1	1	1	1	1	1	1	0	1	0	3	3	0	0	0
1	1				4	4	1	1	0	2	0	1	1	1	1	0	3	3	3	0	0
0					1	2	1	0	0	1	1	1	1	1	1	0	1	1	1	0	0
0					3	7	1	1	0	2	1	1	0	0	1	1	0	1	1	0	0
0					3	5	1	1	1	1	1	1	1	1	1	1	1	1	2	0	0
0					2	3	1	1	1	2	1	1	0	0	1	0	2	2	1	0	0
0					5	4	1	1	1	2	1	1	1	0	1	0	0	0	1	0	0
0					4	5	1	1	0	2	1	1	1	0	1	0	2	1	0	0	0
1	1				3	4	1	0	0	1	1	1	1	1	1	1		2	3	0	0
1	0				3	4	1	0	0	1	1	1	1	0	1	0	3	2		0	0
0					3	5	1	1	0	0	0	0	0	0	1	0	1	1	1	0	0
1	1		0	0	5	4	1	1	1	2	1	1	1	1	1	1	0	3	3	0	0
1	0		0	0	2	2	1	1	0	1	1	1	1	1	1	0	1	1	1	0	0
1	1		0	0	4	3	1	1	1	1	1	1	0	1	1	0	1	0	3	0	0
1	1		0	0	4	7	1	1	1	2	0	1	1	1	1	0	2	3	0	0	0
1	0		0	0	4	6	1	1	1	0	0	0	1	0	1	1	2	1	1	0	0
1	0		0	0	5	10	1	1	1	0	0	0	1	1	1	0	4	1	1	0	0
1	0		0	0	4	4	1	1	0	2	0	1	1	0	1	0	0	0	1	0	0
0			0	0	2	2	1	1	1	0	0	0	0	0	1	0	4	0	1	0	0
1	0		0	0	4	9	1	1	1	0	0	0	1	0	1	0	4	0	1	0	0
1	0		0	0	4	4	1	1	1	2	1	1	1	0	1	1	2	3	3	0	0
0			0	0	2	3	1	1	0	2	1	1	0	1	1	1	2	2	0	0	0
1	1		0	0	1	3	1	1	0	2	1	1	0	1	1	0	1	2	2	0	0
0			0	0	3	7	1	1	1	0	1	1	1	1	1	1	1	0	1	0	0
0			0	0	4	4	1	1	0	2	1	1	0	1	1	0	2	3	0	0	0
1	1		0	0	2	3	1	1	0	2	1	1	0	1	1	1	1	3	1	0	0
1	1		0	0	2	3	1	1	0	2	1	1	0	1	1	0	1	3	0	0	0
1	1		0	0	2	3	1	1	0	2	1	1	0	1	1	1	1	3	0	0	0
1	0		0	0	4	8	1	1	1	0	0	0	1	0	1	1	1	1	2	0	0
1	1		0	0	3	3	1	0	0	2	1	1	0	1	1	1	3	2	4	0	0
1	1		0	0	2	3	1	1	1	1	0	1	1	1	1	1	1	1	1	0	0
1	1		0	0	1	3	1	1	0	2	1	1	0	1	1	1	2	3	1	0	0
1	0		0	0	3	9	1	1	1	0	1	1	1	1	1	0	3	1	1	0	0
1	0		0	0	4	8	1	1	1	0	0	0	1	1	1	0	4	3	1	0	0
0			0	0	1	2	1	0	0	0	0	0	1	1	1	0	1	2	3	0	0
1	0		0	0	3	3	1	1	1	0	0	0	1	1	1	1	3	0	1	0	0
0			1	0	2	2	1	1	0	1	0	0	0	0	1	0	1	1	1	0	0
0			1	0	1	2	1	0	0	1	0	1	0	1	1	0	1	1	1	0	0
0			1	0	2	4	1	1	0	1	1	1	0	0	1	0	1	1	1	0	0
1	1		1	0	4	3	1	1	1	0	0	0	0	0	1	1	3	0	1	0	0
0			1	0	1	3	1	1	0		0	0	1	1	1	1	1	1	1	0	0
0			1	0	1	2	1	0	0	0	0	0	0	1	1	0	2	1	2	0	0
0			1	0	3	8	1	0	0	1	1	1	1	1	1	0	2	2	1	0	0
1	1		1	0	2	4	1	1	0	2	1	1	1	1	1	1	3	3	2	0	0
0			1	0	2	4	1	0	0	1	1	1	0	1	1	0	2	1	2	0	0
1	0		1	0	3	8	1	0	0	1	1	1	1	1	1	1	2	2	2	0	0
1	1		1	0	2	4	1	0	0	1	1	1	1	1	1	1	3	2	3	0	0
0			1	0	1	2	1	0	0	1	1	1	1	1	1	0	1	1	2	0	0
1	1		1	0	2	5	1	1	0	1	1	1	1	1	1	0	4	4	3	0	0
1	1		1	0	0	2	1	0	0	2	0	1	1	1	1	0	1	2	1	0	0
1	1		2	1	3	1	1	1	1	0	0	0	0	0	1	1	3	0	1	0	0
1	0		2	1	5	3	1	1	1	0	0	0	1	1	1	0	3	1	1	0	0
0			2	1	3	4	1	1	0	1	0	0	0	0	1	0	1	1	1	0	0
1	1		2	1	1	11	1	1	1	0	0	0	1	0	1	0	3	1	0	0	0
0			2	1	4	10	1	1	1	2	1	1	1	0	1	0	1	1	1	0	0
1	0		2	1	5	3	1	1	1	2	1	1	1	0	1	0	3	0	3	0	0
1	1		2	1	2	4	1	0	0	1	1	1	1	0	1	1	2	2	3	0	0
1	1		2	1	1	3	1	1	0	1	0	1	1	1	1		3	0	2	0	0
0			2	1	3	3	1	1	1	1	1	1	0	0	1	0	1	2	0	0	0
0			2	1	3	3	1	1	1	1	1	1	0	0	1	0	1	2	0	0	0
0			2	1	3	3	1	1	1	1	1	1	0	0	1	0	1	2	0	0	0
0			2	1	3	3	1	1	1	1	1	1	0	0	1	0	1	2	0	0	0
0			2	1	3	3	1	1	1	1	1	1	0	0	1	0	1	2	0	0	0
0			2	1	3	3	1	1	1	1	1	1	0	0	1	0	1	2	0	0	0
1	0		2	1	5	3	1	1	1	2	1	1	1	0	1	0	3	3	3	0	0
1	0		2	1	5	3	1	1	1	2	1	1	1	0	1	0	3	0	3	0	0
1	0		2	1	5		1	1	1	2	1	1	1	0	1	0	3	0	1	0	0
1	0		2	1	4	9	1	1	1	0	1	1	1	0	1	0	4	3	0	0	0
1	0		2	1	5	3	1	1	1	2	1	1	1	0	1	0	3	0	3	0	0
1	0		2	1	5	3	1	1	1	2	1	1	1	0	1	0	3	0	3	0	0
0			2	1	2	9	1	0	0	1	1	1	0		1	0	1	1	2	0	0
1	0		2	1	4	8	1	1	1	0	1	1	1	1	1	1	1	2	2	0	0
1	0		2	1	2	1	1	1	1	0	0	1	1	1	1	1	1	2		0	0
1	0		2	1	3	10	1	0	0	1	1	1	0	1	1		3			0	0
0			2	1	4	6	1	1	1	2	1	1	1	1	1	0	1	1	1	0	0
1	1		2	1	3	8	1	1	1	2	1	1	1	1	1	0	1	2	4	0	0
1	0		2	1	2	8	1	1	1	2	1	1	0		1	0	3	3	3	0	0
1	0		2	1	3	9	1	1	1	1	1	1	1	1	1	0	3	3	1	0	0
1	1		2	1	3	9	1	1	1	2	1	1	1	1	1	0	4	3		0	0
1	0		2	1	5	2	1	1	1	2	1	1	1	0	1	0	3	0	3	0	0
1	0		2	1	3	5	1	1	1	2	1	1	1	0	1		2	2		0	0
1	1		2	1	4	4	1	1	1	2	1	1	1	1	1	0	3	1	1	0	0
0			2	1	4	5	1	1	1	2	1	1	1	1	1	0	1	1		0	0
1	1		2	1	3	3	1	1	0	1	0	1	0	1	1	1	2	0	1	0	0
1	0		2	1	1	5	1	1	1	2	1	1	1	1	1	1	1	1	1	0	0
0			2	1	4	10	1	1	1	2	1	1	1	0	1	0	1	1	1	0	0
1	1		2	1	4	6	1	1	1	0	0	0	0	0	1					0	0
1	0		2	1	3	5	1	1	1	2	1	1	1	0	1		2	3		0	0
1	1		2	1	3	9	1	1	1	2	1	1	1	0	1	0	2		2	0	0
1	1		2	1	5	2	1	1	1	1	1	1	1	1	1	1	1	2	2	0	0
1	0		2	1	4	7	1	1	0	1	1	1	1	1	1	1	1	2	1	0	0
0			2	1	3	6	1	0	0	2	1	1	1	1	1	1	2	2	3	0	0
0			2	1	3	6	1	1	0	2	1	1	1	0	1	0	1	0	1	0	0
1	0		2	1	2	1	1	1	1	0	0	1	1	1	1	1	1	0	1	0	0
1	0		2	1	2	2	1	1	1	0	0	1	1	1	1	1	2	1	1	0	0
1	1		2	1	5	5	1	1	1	0	0	0	1	0	1	1	2	1		0	0
1	0		2	1	4	7	1	1	0	1	1	0	0	1	1	1	1	1	2	0	0
0			2	1	1	3	1	0	1	1	0	1	1	0	1		2	0	2	0	0
1	1		2	1	3	2	1	1	1	1	1	1	1	1	1	1	3	1	1	0	0
1	0		2	1	5	5	1	1	1	1	1	1	1	0	1	0	3	3	0	0	0
1	0		2	1	4	2	1	0	1	2	0	1	1	1	1	1	1		2	0	0
1	0		2	1	4	0	1	1	1	2	1	1	1	1	1		1	1		0	0
1	0		2	1	5	7	1	1	0	2	1	1	1	1	1	1	1	1	1	0	0
1	0		2	1	1	2	1	1	0	0	0	0	1	1	1	0	1	1	1	0	0
1	1		2	1	0	10	1	1	0	2	0	1	1	1	1	1	3	4	1	0	0
1	1		2	1	0	9	1	1	0	2	0	1	1	1	1	1	3	4	1	0	0
1	1		2	1	1	10	1	1	0	2	1	1	1	1	1	1	3	4	1	0	0
1	0		2	1	0	10	1	1	0	2	0	1	1	1	1	1	3	4	1	0	0
1	0		2	1	1	11	1	1	0	2	1	1	0	1	1	1	3	4	1	0	0
1	0				3	0	1	1	1	0	0	0	0	0	0	0	0	0	0	1	1
1	0				3	3	1	1	0	1	1	1	1	1	0	1	1	0	4	2	1
1	1				3	2	1	0	0	2	1	1	0	1	0	1	1	1	1	2	1
0					1	2	1	1	0	0	0	0	0	1	0	0	1	1	1	2	1
1	1		0	0	2	2	1	1	0	2	1	1	0	1	0	0	3	1	1	1	1
1	0		0	0	4	4	1	1	0	2	0	1	0	0	0	0	4	0	0	1	1
0			1	0	2	8	1	1	0	2	1	1	0		0	0	1	1	2	1	1
1	0		1	0	1	2	1	1	0	2	1	1	1	1	0	0	1	1	1	2	1
0			1	0	5	4	1	0	0	1	1	1	0	1	0	0	2	2	1	2	1
0			1	0	1	0	1	1	0	2	1	1	1	1	0	0	3	0	0	2	1
0			1	0	4	2	1	1	0	0	0	0	1	0	0	0	1	0	1	2	1
0			1	0	2	3	1	1	0	0	0	0	0	1	0	0	1	1	1	2	1
1	0		1	0	4	9	1	1	0	0	0	0	1	0	0	0	4	0	1	2	1
1	0		1	0	4	9	1	1	1	0	0	0	0	0	0	0	4	0	1	2	1
0			2	1	2	1	1	1	1	2	0	1	1	0	0	0	1	1		1	1
1	0		2	1	1	2	1	1	1	0	0	1	1	0	0	0	1	1	1	1	1
0			2	1	2	1	1	1	1	1	0	1	1	0	0	0	1	1	1	1	1
0			2	1	4	5	1	1	1	0	0	0	0	1	0	0	1	1	1	1	1
1	0		2	1	3	2	1	1	1	2	0	1	1	0	0	0	1	1	1	1	1
1	0		2	1	4	1	1	1	1	0	0	0	1	0	0	0	1	1	1	1	1
1	0		2	1	2	3	1	1	1	2	0	1	1	0	0	0	1	1		1	1
1	0		2	1	2	3	1	1	1	0	0	0	1	0	0	0	1	1	1	1	1
0			2	1	3	2	1	1	1	1	0	1	1	0	0	0	1	1	1	2	1
0			2	1	2	3	1	1	0	0	0	0	0	0	0	0	4	4	1	2	1
1	0		2	1	2	2	1	1	1	1	0	1	1	0	0	0	1	1	1	2	1
1	1		2	1	0	1	1	1	0	0	0	1	1	0	0	0	1	1	1	2	1
1	1				4	7	1	1	1	1	0	1	1	1	1	1	1	0	1	1	1
0					1	2	1	1	0	2	1	1	1	1	1	0	1	1	1	2	1
0					5	7	1	1	0	0	0	0	0	1	1	0	2	1	0	2	1
0					2	5	1	0	0	1	1	1	0	1	1	0	1	2	2	2	1
0					4	9	1	0	1	1	1	1	0	1	1	0	0	1	1	2	1
0					0	3	1	1	0	1	1	1	1	1	1	0	1	2	2	2	1
1	0				3	0	1	1	0	1	1	1	1	1	1	1	1	4	1	2	1
1	1				1	6	1	1	0	2	1	1	1	1	1	1	2	3	2	2	1
1	1				3	9	1	1	1	2	1	1	1	1	1	1	2	1	3	2	1
1	1				3	4	1	0	0	2	1	1	1	1	1	1	2	2	1	2	1
1	1				3	3	1	1	0	2	1	1	1	1	1	1	2	2	1	2	1
0					2	6	1	0	0	1	1	1	0	1	1	0	2	2	2	2	1
0					3	3	1	1	0	1	1	1	0	1	1	0	2	1	2	2	1
0					2	8	1	0	0	2	1	1	1	1	1	1	1	1	2	2	1
0					1	2	1	0	0	2	1	1	1	1	1	0	2	0	1	2	1
1	1		0	0	1	1	1	1	1	0	0	0	0	0	1	0	0	0	0	1	1
1	0		0	0	2	6	1	1	0	2	1	1	1	1	1	1	2	3	1	1	1
1	1		0	0	3	3	1	1	0	2	1	1	0	1	1	0	2	3	1	1	1
1	1		0	0	3	3	1	1	0	2	1	1	0	1	1	0	2	1	0	1	1
1	0		0	0	4	10	1	1	0	0	1	1	1	1	1	0	3	1	2	1	1
1	0		0	0	5	10	1	1	0	0	0	0	1	1	1	0	1	0	1	2	1
1	1		0	0	0	2	1	1	0	2	1	1	1	1	1	1	1	1	1	2	1
1	0		0	0	4	7	1	1	1	2	1	1	1	1	1	0	1	0	1	2	1
1	0		0	0	5	3	1	1		2	1	1	0	0	1	0	1	0	1	2	1
1	1		0	0	2	6	1	1	1	1	1	1	0	1	1	0	2	0	3	2	1
1	1		0	0	0	0	1	1	1	2	1	1	1	1	1	1	0	0	0	2	1
1	0		0	0	5	6	1	1	0	0	0	0	1	1	1	1	3	0	1	2	1
0			0	0	3	3	1	1	0	2	1	1	1	1	1	1	2	2	1	2	1
0			0	0	5	10	1	1		1	1	1	1	0	1	1	1	1	1	2	1
1	0		0	0	5	6	1	1		0	0	0	0	0	1	0	1	0	1	2	1
1	0		0	0	4	4	1	1	0	2	0	1	1	1	1	0	1	3	1	2	1
1	0		0	0	5	2	1	1	0	0	0	0	1	1	1	0	0	0	0	2	1
1	0		0	0	3	2	1	1	1	0	1	1	0	0	1	0	1	1	1	2	1
0			0	0	3	5	1	1	0	2	1	1	1	1	1	1	1	1	2	2	1
0			0	0	2	6	1	1	1	2	1	1	1	1	1	0	3	3	1	2	1
1	0		0	0	3	9	1	1	1	0	0	0	1	1	1	0	4	4	1	2	1
1	1		0	0	5	0	1	1	0	2	1	1	1	1	1	1	0	4	0	2	1
1	1		0	0	3	3	1	1	0	2	1	1	1	0	1	1	1	3	1	2	1
1	0		0	0	1	2	1	1	0	1	0	1	1	1	1	1	4	0	1	2	1
1	0		0	0	3		1	1	1	0	1	1	1	0	1	0	1	0	1	2	1
1	1		0	0	3	3	1	1	0	0	0	0	1	1	1	1	0	0	2	2	1
1	0		1	0	1	8	1	0	0	0	0	1	1	1	1	0	1	2	2	1	1
1	1		1	0	3	5	1	0	0	2	1	1	1	1	1	1	1	4	1	2	1
1	1		1	0	2	0	1	0	0	2	1	1	1	1	1	1	1	4	1	2	1
1	1		1	0	4	4	1	0	0	0	1	1		1	1	1	3	3	3	2	1
1	1		1	0	3	8	1	0	0	1	0	1	1	0	1	1	2	3	1	2	1
0			1	0	3	7	1	0	0	1	1	1	0	1	1	0	2	2	2	2	1
0			1	0	3	5	1	0	0	1	1	1	0	1	1	0	1	1	1	2	1
1	1		1	0	2	6	1	0	0	2	1	1	0	0	1	0	4	4	2	2	1
1	0		1	0	5	2	1	1	0	0	0	0	1	1	1	1	3	0	0	2	1
1	0		2	1	3	1	1	1	1	1	1	1	1	1	1	1	0	4	4	1	1
1	0		2	1	0	0	1	0	0	2	1	1	1		1	1	0	2	3	1	1
0			2	1	3	9	1	1	0	0	0	0	1	1	1	0	2	3	1	1	1
1	0		2	1	5	7	1	1	1	0	1	1	1	1	1	0	3	1	1	1	1
1	0		2	1	5	7	1	1	1	0	1	1	1	1	1	0	3	1	1	1	1
1	0		2	1	5	7	1	1	1	0	1	1	1	1	1	0	3	1	1	1	1
1	0		2	1	5	7	1	1	1	0	1	1	1	1	1	0	3	1	1	1	1
0			2	1	4	9	1	1	0	2	1	1	1	1	1	0	1		1	1	1
1	0		2	1	0	0	1	0	0	2	1	1	1	1	1	1	4	2	4	1	1
0			2	1	2	2	1	0	1	1	1	1	1		1	1	2	1	4	1	1
1	0		2	1	0	0	1	0	0	2	1	1	1	1	1	1	0	4	4	1	1
0			2	1	4	1	1	0	0	0	1	1	0	0	1	1	1	1	2	1	1
0			2	1	0	3	1	0	0	1	1	1	1	0	1	0	0	1	1	2	1
1	0		2	1	2	2	1	1	0	2	1	1	1	1	1	1	0	2	0	2	1
1	1		2	1	2	5	1	1	1	2	1	1	1	1	1	1	2	1	1	2	1
0			2	1	2	1	1	0	0	1	1	1	0	0	1	0	3	1	2	2	1
1	0		2	1	4	5	1	1	1	0	0	1	1	1	1	1		1	4	2	1
1	0		2	1	4	5	1	1	1	0	0	1	1	1	1	1	1	0	3	2	1
1	0		2	1	4	7	1	1	0	1	0	1	1	1	1	1	2	0	4	2	1
1	0		2	1	4	8	1	1	1	1	1	1	1	1	1	1	2	1	1	2	1
1	0		2	1	4	5	1	1	0	0	0	1	1	1	1	1	1	0	1	2	1
1	0		2	1	5	5	1	1	0	2	1	1	1	1	1	1	1	0		2	1
0			2	1	5	10	1	1	0	1	1	1	1	0	1	0	0	1	1	2	1
0			2	1	5	10	1	1	0	0	0	0	1	0	1	0	1	0	1	2	1
1	0		2	1	2	3	1	1	1	1	1	1	1	1	1	0	3	1	3	2	1
0			2	1	4	10	1	1	0	0	1	1	0	0	1	0	1	1	1	2	1
0			2	1	0	1	1	0	0	2	1	1	1	1	1	1	2	1	0	2	1
0			2	1	4		1	1	0	0	0	0	0	1	1	0	0	0	1	2	1
1	0		2	1	2	3	1	1	0	1	0	0	1	1	1	0	1	1		2	1
1	0		2	1	5	8	1	1	0	0	1	1	1	1	1	1	2	2	2	2	1
1	1		2	1	1	4	1	1	0	1	0	1	1	1	1	1	1	1	1	2	1
1	1		2	1	1	4	1	1	0	1	0	1	1	1	1	1	1	1	1	2	1
1	1		2	1	1	4	1	1	0	1	0	1	1	1	1	1	1	1	1	2	1
1	1		2	1	1	4	1	1	0	1	0	1	1	1	1	1	1	1	1	2	1
1	1		2	1	1	4	1	1	0	1	0	1	1	1	1	1	1	1	1	2	1
1	1		2	1	1	4	1	1	0	1	0	1	1	1	1	1	1	1	1	2	1
1	1		2	1	5	4	1	1		2	1	1	0	0	1	1	0	0	3	2	1
1	0		2	1	4	5	1	1	1	1	1	1	0	0	1	0	1	0	1	2	1
